# Supplementary material for: Stabilization of OLFML1 via m6A Reader IGF2BP3 Drives CSC Characteristics Through Hedgehog Pathway Activation in CRC
Source: Int J Biol Sci. 2025 Jun 23;21(10):4334–52. doi: 10.7150/ijbs.111032 (PMC12320246; doi:10.7150/ijbs.111032)
Supplement: Supplementary file 1 — Supplementary figures and tables. [file ijbsv21p4334s1.zip]

Archive with 31 entries (30 files):
- Supplementary Data/
- __MACOSX/._Supplementary Data
- Supplementary Data/SF7.tif
- __MACOSX/Supplementary Data/._SF7.tif
- Supplementary Data/SF6.tif
- __MACOSX/Supplementary Data/._SF6.tif
- Supplementary Data/Supplementary Table 3.docx
- __MACOSX/Supplementary Data/._Supplementary Table 3.docx
- Supplementary Data/SF4.tif
- __MACOSX/Supplementary Data/._SF4.tif
- Supplementary Data/SF5.tif
- __MACOSX/Supplementary Data/._SF5.tif
- Supplementary Data/SF1.tif
- __MACOSX/Supplementary Data/._SF1.tif
- Supplementary Data/.DS_Store
- __MACOSX/Supplementary Data/._.DS_Store
- Supplementary Data/Supplementary Table 2.docx
- __MACOSX/Supplementary Data/._Supplementary Table 2.docx
- Supplementary Data/Supplementary Table 6..xlsx
- __MACOSX/Supplementary Data/._Supplementary Table 6..xlsx
- Supplementary Data/SF2.tif
- __MACOSX/Supplementary Data/._SF2.tif
- Supplementary Data/SF3.tif
- __MACOSX/Supplementary Data/._SF3.tif
- Supplementary Data/Supplementary Table 4.docx
- __MACOSX/Supplementary Data/._Supplementary Table 4.docx
- Supplementary Data/Supplementary Table 1.docx
- __MACOSX/Supplementary Data/._Supplementary Table 1.docx
- Supplementary Data/Supplementary Table 5 primer.docx
- __MACOSX/Supplementary Data/._Supplementary Table 5 primer.docx
- Supplementary Data/supplementary figure legends.pdf
