# Supplementary material for: Stabilization of OLFML1 via m6A Reader IGF2BP3 Drives CSC Characteristics Through Hedgehog Pathway Activation in CRC
Source: Int J Biol Sci. 2025 Jun 23;21(10):4334–52. doi: 10.7150/ijbs.111032 (PMC12320246; doi:10.7150/ijbs.111032)
Supplement: Supplementary file 1 — Supplementary figures and tables. [file ijbsv21p4334s1.zip › Supplementary Data/Supplementary Table 6..xlsx]

## Sheet: Sheet1
Patient number	Pathological stage (T1 submucosal layer; T2 muscularis propria; T3 penetrates the muscularis propria to reach the subserosa or invades the colorectal tissue without peritoneal coverage; T4a penetrates the visceral peritoneum; T4b invades or adheres to other organs or structures	Age	Age(≥55=2/＜55=1）	gende	gende M(1)F(2)	Tumor size	Tumor size（≥5CM（2）/＜5CM（1））	diagnosis	well-1;moderate-2;poor-3	OLFML1	IGF2BP3	OLFML1(1 for "low":1-6, 2 for "high":7-12)	IGF2BP3(1 for "low":1-6, 2 for "high":7-12)	OLFML1（1-4“1”；6-8“2”；9-12“3”）	IGF2（1-4“1”；6-8“2”；9-12“3”）
1	pT3N1Mx	78	2	M	1	5.5	2	Moderately differentiated adenocarcinoma ki67(60%)	2	9	9	2	2	3	3
2	pT3N0Mx	57	2	M	1	5	2	Moderately differentiated adenocarcinoma ki67(40%)	2	12	12	2	2	3	3
3	pT3N1cMx	60	2	M	1	5.7	2	Moderately differentiated adenocarcinoma ki67(90%)	2	9	12	2	2	3	3
4	pT2N0Mx	46	1	F	2	3.6	1	Moderately differentiated adenocarcinoma ki67(50%)	2	6	12	1	2	2	3
5	pT3N2bMx	72	2	M	1	7	2	Moderately differentiated adenocarcinoma ki67(80%)	2	12	12	2	2	3	3
6	pT3N1aMx	60	2	M	1	4	1	Moderately differentiated adenocarcinoma ki67(70%)	2	6	4	1	1	2	1
7	pT3N1Mx	56	2	F	2	8	2	Moderately differentiated adenocarcinoma ki67(40%)	2	12	12	2	2	3	3
8	pT2N0Mx	65	2	F	2	8.2	2	Moderately differentiated adenocarcinoma ki67(70%)	2	4	9	1	2	1	3
9	pT3N0Mx	71	2	M	1	4.5	1	Moderately differentiated adenocarcinoma ki67(80%)	2	9	9	2	2	3	3
10	pT1N0Mx	45	1	M	1	2	1	Well-differentiated adenocarcinoma ki67(80%)	1	4	9	1	2	1	3
11	pT3N0Mx	52	1	M	1	12.1	2	Moderately differentiated adenocarcinoma ki67(80%)	2	6	6	1	1	2	2
12	pT3N1bMx	73	2	F	2	3.4	1	Moderately differentiated adenocarcinoma ki67(70%)	2	4	6	1	1	1	2
13	pT3N2bMx	75	2	M	1	4	1	Poorly differentiated adenocarcinoma	3	8	12	2	2	2	3
14	pT3N0Mx	66	2	F	2	5.2	2	Poorly differentiated adenocarcinoma	3	9	9	2	2	3	3
15	pT3N0Mx	46	1	F	2	4	1	Moderately differentiated adenocarcinoma ki67(90%)	2	8		2		2
16	pT4aN0Mx	54	1	M	1	6.5	2	Moderately differentiated adenocarcinoma ki67(80%)	2	4	6	1	1	1	2
17	pT2N1cMx	71	2	F	2	3.4	1	Moderately differentiated adenocarcinoma ki67(80%)	2	9	9	2	2	3	3
18	pT3N2aMx	61	2	F	2	5	2	Moderately differentiated adenocarcinoma ki67(70%)	2	12		2		3
19	pT3N2aMx	55	1	F	2	7	2	Moderately differentiated adenocarcinoma ki67(90%)	2	9	12	2	2	3	3
20	pT3N0Mx	57	2	M	1	6.5	2	Moderately differentiated adenocarcinoma ki67(60%)	2	9	9	2	2	3	3
21	pT3N0Mx	57	2	F	2	6	2	Moderately differentiated adenocarcinoma ki67(80%)	2	4	8	1	2	1	2
22	pT4N2Mx	61	2	F	2	7.5	2	Well-differentiated adenocarcinoma ki67(50%)	1	2	4	1	1	1	1
23	pT1N0Mx	53	1	F	2	2.5	1	Moderately differentiated adenocarcinoma ki67(80%)	2	6	6	1	1	2	2
24	pT4N1aMx	69	2	F	2	5.5	2	Moderately differentiated adenocarcinoma ki67(40%)	2	12	12	2	2	3	3
25	pT4N0Mx	57	2	M	1	7	2	Moderately differentiated adenocarcinoma ki67(90%)	2	9	9	2	2	3	3
26	pT3N0Mx	61	2	M	1	4	1	Moderately differentiated adenocarcinoma ki67(90%)	2	12	9	2	2	3	3
27	pT3N0Mx	74	2	F	2	3.5	1	Moderately differentiated adenocarcinoma ki67(90%)	2	8	6	2	1	2	2
28	pT3N1Mx	71	2	M	1	2.5	1	Poorly differentiated adenocarcinoma	3	6	6	1	1	2	2
29	pT3N1bMx	68	2	F	2	5	2	Moderately differentiated adenocarcinoma ki67(80%)	2	12	12	2	2	3	3
30	pT4N2bMx	39	1	M	1	7	2	Poorly differentiated adenocarcinoma	3	12	12	2	2	3	3
31	pT3N0Mx	38	1	M	1	7	2	Well-differentiated adenocarcinoma ki67(70%)	1	6	4	1	1	2	1
32	pT2N0Mx	72	2	F	2	3.9	1	Moderately differentiated adenocarcinoma ki67(80%)	2	9	8	2	2	3	2
33	pT3N0Mx	59	2	F	2	11	2	Moderately differentiated adenocarcinoma ki67(90%)	2	9	12	2	2	3	3
34	pT3N1aMx	76	2	F	2	6.5	2	Moderately differentiated adenocarcinoma ki67(80%)	2	12	12	2	2	3	3
35	pT3N1Mx	69	2	M	1	5.6	2	Moderately differentiated adenocarcinoma ki67(60%)	2	12	9	2	2	3	3
36	pT4N1cMx	56	2	M	1	5.5	2	Moderately differentiated adenocarcinoma ki67(70%)	2	12	12	2	2	3	3
37	pT4N1M0	65	2	M	1	8	2	Moderately differentiated adenocarcinoma ki67(70%)	2	12	6	2	1	3	2
38	pT1N0Mx	66	2	F	2	2	1	Well-differentiated adenocarcinoma ki67(80%)	1	4	2	1	1	1	1
39	pT1N0Mx	56	2	F	2	2.5	1	Moderately differentiated adenocarcinoma ki67(90%)	2	6	9	1	2	2	3
40	pT2N2aM1	60	2	M	1	3.2	1	Moderately differentiated adenocarcinoma ki67(70%)	2	9	9	2	2	3	3
41	pT2N0Mx	67	2	M	1	2.2	1	Moderately differentiated adenocarcinoma ki67(80%)	2	9	12	2	2	3	3
42	pT2N0Mx	75	2	M	1	3	1	Moderately differentiated adenocarcinoma ki67(90%)	2	6	9	1	2	2	3
43	pT4N1bMx	59	2	M	1	1.8	1	Moderately differentiated adenocarcinoma ki67(70%)	2	6	9	1	2	2	3
44	pT3N0Mx	72	2	M	1	4.7	1	Moderately differentiated adenocarcinoma ki67(80%)	2	9	6	2	1	3	2
45	pT4bN1aMx	71	2	M	1	11	2	Moderately differentiated adenocarcinoma ki67(90%)	2	4	6	1	1	1	2
46	pT1N0Mx	60	2	M	1	2	1	Moderately differentiated adenocarcinoma ki67(70%)	2	2	3	1	1	1	1
47	pT4N0Mx	57	2	F	2	6.5	2	Well-differentiated adenocarcinoma ki67(80%)	1	9	9	2	2	3	3
48	pT2N0Mx	45	1	F	2	7.5	2	Moderately differentiated adenocarcinoma ki67(60%)	2	9	12	2	2	3	3
49	pT3N2bMx	56	2	M	1	6.4	2	Moderately differentiated adenocarcinoma ki67(80%)	2	8	9	2	2	2	3
50	pT4N2Mx	60	2	M	1	7.2	2	Poorly differentiated adenocarcinoma	3	6	6	1	1	2	2
51	pT3N0Mx	58	2	M	1	6.4	2	Poorly differentiated adenocarcinoma	3	9	6	2	1	3	2
52	pT3N1aMx	72	2	F	2	4.2	1	Moderately differentiated adenocarcinoma ki67(70%)	2	9	8	2	2	3	2
53	pT4N1M1	60	2	M	1	7	2	Moderately differentiated adenocarcinoma ki67(60%)	2	9	12	2	2	3	3
54	pT2N0Mx	54	1	M	1	3.5	1	Moderately differentiated adenocarcinoma ki67(70%)	2	2	6	1	1	1	2
55	pT2N0Mx	52	1	F	2	4	1	Moderately differentiated adenocarcinoma ki67(80%)	2	4	2	1	1	1	1
56	pT1N0Mx	64	2	F	2	3.5	1	Well-differentiated adenocarcinoma ki67(60%)	1	6	4	1	1	2	1
57	pT4N1aMx	72	2	F	2	9	2	Poorly differentiated adenocarcinoma	3	9	12	2	2	3	3
58	pT2N0Mx	47	1	M	1	4.5	1	Moderately differentiated adenocarcinoma ki67(90%)	2	4	4	1	1	1	1
59	pT3N0Mx	62	2	F	2	4	1	Poorly differentiated adenocarcinoma	3	9	12	2	2	3	3
60	pT4aN2Mx	55	1	F	2	3	1	Poorly differentiated adenocarcinoma	3	12	12	2	2	3	3
61	pT2N0Mx	49	1	M	1	3.2	1	Moderately differentiated adenocarcinoma ki67(90%)	2	12	12	2	2	3	3
62	pT2N0Mx	36	1	M	1	3	1	Moderately differentiated adenocarcinoma ki67(70%)	2	12	12	2	2	3	3
63	pT4N2bM1	72	2	M	1	10.5	2	Poorly differentiated adenocarcinoma	3	1	2	1	1	1	1
64	pT3N1aMx	67	2	M	1	6	2	Moderately differentiated adenocarcinoma ki67(90%)	2	12	12	2	2	3	3
65	pT3N1Mx	76	2	F	2	3.5	1	Moderately differentiated adenocarcinoma ki67(30%)	2	9	6	2	1	3	2
66	pT3N1Mx	52	1	F	2	3.5	1	Moderately differentiated adenocarcinoma ki67(80%)	2	12	12	2	2	3	3
67	pT1N0Mx	56	2	M	1	2	1	Moderately differentiated adenocarcinoma ki67(90%)	2	2	2	1	1	1	1
68	pT3N0Mx	58	2	M	1	8.5	2	Moderately differentiated adenocarcinoma ki67(30%)	2	9	4	2	1	3	1
69	pT2N0Mx	75	2	F	2	3.5	1	Moderately differentiated adenocarcinoma ki67(80%)	2	6	4	1	1	2	1
70	pT1N0Mx	64	2	F	2	3.5	1	Well-differentiated adenocarcinoma ki67(50%)	1	4	4	1	1	1	1
71	pT4N1Mx	57	2	M	1	5	2	Moderately differentiated adenocarcinoma ki67(80%)	2	9	9	2	2	3	3
72	pT2N0Mx	84	2	M	1	3.5	1	Moderately differentiated adenocarcinoma ki67(50%)	2	8	6	2	1	2	2
73	pT3N0Mx	64	2	M	1	7.1	2	Moderately differentiated adenocarcinoma ki67(70%)	2	9	8	2	2	3	2
74	pT2N0Mx	75	2	M	1	2.2	1	Moderately differentiated adenocarcinoma ki67(90%)	2	4	4	1	1	1	1
75	pT2N1bMx	45	1	F	2	2.5	1	Moderately differentiated adenocarcinoma ki67(90%)	2	4	2	1	1	1	1
76	T3N1Mx	79	2	F	2	5	2	Poorly differentiated adenocarcinoma	3	9	4	2	1	3	1
1	T1N0M0	48	1	M	1	2.1	1	Well-differentiated adenocarcinoma	1	1
2	T1N0M0	41	1	M	1	2.3	1	Well-differentiated adenocarcinoma	1	1
3	T1N0M0	36	1	M	1	2.5	1	Well-differentiated adenocarcinoma	1	1
4	T1N0M0	49	1	M	1	4.3	1	Well-differentiated adenocarcinoma	1	1
5	T1N0M0	52	1	M	1	4.1	1	Well-differentiated adenocarcinoma	1	1
6	T1N0M0	54	1	M	1	3.4	1	Well-differentiated adenocarcinoma	1	1
7	T1N0M0	58	2	F	2	3.9	1	Well-differentiated adenocarcinoma	1	1
8	T2N0M0	87	2	F	2	5.8	2	Well-differentiated adenocarcinoma	1	1
9	T2N0M0	76	2	F	2	7.1	2	Moderately differentiated adenocarcinoma	2	1
10	T2N0M0	67	2	F	2	7.6	2	Moderately differentiated adenocarcinoma	2	1
11	T2N1M1	59	2	F	2	6.6	2	Moderately differentiated adenocarcinoma	2	1
12	T3N1M1	60	2	F	2	6.1	2	Moderately differentiated adenocarcinoma	2	1
13	T1N0M0	42	1	M	1	3.2	1	Well-differentiated adenocarcinoma	1	2
14	T1N0M0	44	1	M	1	1.5	1	Well-differentiated adenocarcinoma	1	2
15	T2N0M0	51	1	M	1	2.3	1	Well-differentiated adenocarcinoma	1	2
16	T2N0M0	43	1	M	1	3.8	1	Well-differentiated adenocarcinoma	1	2
17	T2N1M0	42	1	M	1	4.2	1	Well-differentiated adenocarcinoma	1	2
18	T3N1M0	54	1	M	1	4.1	1	Moderately differentiated adenocarcinoma	2	2
19	T3N1M0	54	1	M	1	3.5	1	Moderately differentiated adenocarcinoma	2	2
20	T3N1M0	53	1	M	1	3.5	1	Moderately differentiated adenocarcinoma	2	2
21	T3N1M0	50	1	M	1	8.6	2	Moderately differentiated adenocarcinoma	2	2
22	T3N1M0	51	1	F	2	8.3	2	Moderately differentiated adenocarcinoma	2	2
23	T3N1M0	67	2	F	2	7.1	2	Moderately differentiated adenocarcinoma	2	2
24	T3N1M0	75	2	F	2	6.1	2	Moderately differentiated adenocarcinoma	2	2
25	T3N1M0	84	2	F	2	9.3	2	Poorly differentiated adenocarcinoma	3	2
26	T4N1M0	56	2	F	2	6.3	2	Poorly differentiated adenocarcinoma	3	2
27	T4N2M0	58	2	F	2	8.1	2	Poorly differentiated adenocarcinoma	3	2
28	T4N2M0	61	2	F	2	7.9	2	Poorly differentiated adenocarcinoma	3	2
29	T4N2M1	66	2	F	2	5.9	2	Poorly differentiated adenocarcinoma	3	2
30	T4N2M0	67	2	F	2	7.3	2	Poorly differentiated adenocarcinoma	3	2
31	T4N2M0	71	2	F	2	5.7	2	Poorly differentiated adenocarcinoma	3	2
